# Supplementary material for: miR-203 enhances let-7 biogenesis by targeting LIN28B to suppress tumor growth in lung cancer
Source: Sci Rep. 2017 Feb 20;7:42680. doi: 10.1038/srep42680 (PMC5316988; doi:10.1038/srep42680)
Supplement: Supplementary Table S3 [file srep42680-s2.csv]

## Sheet: Sheet2
>Human	CAG-----GUCUUCUU--CA-U---------A-----------------------------UGUU-C--UUU--CC-U--UUACCCGGU-UGCAAAG-UCUACCUCAUGC-------AAGUAUAGGGGAACAGUA-UUUCACA--A--GCAGU-AGCUGACCU-GGGA-U-UUU-AACUACUAUUGGGGAACUGUGAA--------------------------------------UUU----------------------U----U--U--------------AAACA-GA-CAAAUCACUC-U-AAGC-AAAUU--ACA-UUUGAGCAGGG----------UG--UCAUGUUU--U---------AUGU--UAAUU--CAGAGAA------------…
>Chimp	CAG-----GUCUUCUU--CA-U---------A-----------------------------UGUU-C--UUU--CC-U--UUACCCGGU-UGCAAAG-UCUACCUCAUGC-------AAGUAUAGGGGAACAGUA-UUUCACA--A--GCAGU-AGCUGACCU-GGGA-U-UUU-AACUACUAUUGGGGAACUGUGAA--------------------------------------UUU----------------------U----U--U--------------AAACA-GA-CAAAUCACUC-U-AAGC-AAAUU--ACA-UUUGAGCAGGG----------UG--UCAUGUUU--U---------AUGU--UAAUU--CAGAGAA------------…
>Gorilla	CAG-----GUCUUCUU--CA-U---------A-----------------------------UGUU-C--UUU--CC-U--UUACCCGGU-UGCAAAG-UCUACCUCAUGC-------AAGUAUAGGGGAACAGUA-UUUCACA--A--GCAGU-AGCUGACCU-GGGA-U-UUU-AACUGCUAUUGGGGAACUGUGAA--------------------------------------UUU----------------------U----U--U---------------AACA-GA-CAAAUCACUC-U-AAGC-AAAUU--ACA-UUUGAGCAGGG----------UG--UCAUGUUU--U---------AUGU--UAAUU--CAGAGAA------------…
>Orangutan	CAG-----GUCUUCUU--CA-U---------A-----------------------------UGUU-C--UUU--CC-U--UUACCCGGU-UGCAAAG-UCUACCUCAUGC-------AAGUAUAGGGGAACAGUA-UUUCACA--A--GCAGU-AGCUGACCU-GGGA-U-UUU-AACUACUAUUGGGGAACUGUGAA--------------------------------------UUU----------------------U----U--U--------------AAACA-GA-CAAAUCACUC-U-AAGC-AAAUU--ACA-UUUGAGCAGGG----------UG--UCAUGUUU--U---------AUGU--UAAUU--CAGAGAA------------…
>Gibbon	CAG-----G---UCUU--CA-U---------A-----------------------------UGUU-C--UUU--CC-U--UUACCCGGU-UGCAAAG-UCUACCUCAUGC-------AAGUAUAGGGGAACAGUA-UUUCACA--A--GCAGU-AGCUGACCU-GGGA-U-UUU-AACUACUAUUGGGGAACUGUGAA--------------------------------------UUU----------------------U----U--U--------------AAACA-GA-CAAAUCACUC-U-AAGC-AAAUU--ACA-UUUGAGCAGGG----------UG--UCAUGUUU--U---------AUGU--UAAUU--CAGAGAA------------…
>Rhesus	CAG-----GUCUUCUU--CA-U---------A-----------------------------UGUU-C--UUU--CCUU--UUACCCUGU-UGCAAAG-UCUACCUCAUGC-------AAGUAUAGGGGAACAGUA-UUUCACA--A--GCAGU-AGCUGACCU-GGGA-U-UUU-AACUACUAUUGGGGAACUGUGAA--------------------------------------UUU----------------------U----U--U--------------AAACA-GA-CAAAUCACUC-U-AAGC-AAAUU--ACA-UUUGAGCAGGG----------UG--UCAUGUUU--U---------AUGU--UAAUU--CAGAGAG------------…
>Macaque	CAG-----GUCUUCUU--CA-U---------A-----------------------------UGUU-C--UUU--CCUU--UUACCCUGU-UGCAAAG-UCUACCUCAUGC-------AAGUAUAGGGGAACAGUA-UUUCACA--A--GCAGU-AGCUGACCU-GGGA-U-UUU-AACUACUAUUGGGGAACUGUGAA--------------------------------------UUU----------------------U----U--U--------------AAACA-GA-CAAAUCACUC-U-AAGC-AAAUU--ACA-UUUGAGCAGGG----------UG--UCAUGUUU--U---------AUGU--UAAUU--CAGAGAG------------…
>Baboon	CAG-----GUCUUCUU--CA-U---------A-----------------------------UGUU-C--UUU--CCUU--UUACCCUGU-UGCAAAG-UCUACCUCAUGC-------AAGUAUAGGGGAACAGUA-UUUCACA--A--GCAGU-AGCUGACCU-GGGA-U-UUU-AACUACUAUUGGGGAACUGUGAA--------------------------------------UUU----------------------U----U--U--------------AAACA-GA-CAAAUCACUC-U-AAGC-AAAUU--ACA-UUUGAGCAGGG----------UG--UCAUGUUU--U---------AUGU--UAAUU--CAGAGAG------------…
>Green monkey	CAG-----GUCUUCUU--CA-U---------A-----------------------------UGUU-C--UUU--CCUU--UUACCCUGU-UGCAAAG-UCUACCUCAUGC-------AAGUAUAGGGGAACAGUA-UUUCACA--A--GCAGU-AGCUGACCU-GGGA-U-UUU-AACUACUAUUGGGGAACUGUGAA--------------------------------------UUU----------------------U----U--U--------------AAACA-GA-CAAAUCACUC-U-AAGC-AAAUU--ACA-UUUGAGCAGGG----------UG--UCAUGUUU--U---------AUGU--UAAUU--CAGAGAG------------…
>Marmoset	UAG-----UUCUUCUU--CA-U---------G-----------------------------UGUU----------C-U--UUACCCGGU-UGCAAAG-UCUACCUCAUGA-------AAGUGCAGGGGAACAGUA-UUUCAUA--A--GCAGU-AGCUGACCU-CGGA-U-UUU-AACUACUAUUGGGGAACUGUGAA--------------------------------------UUU----------------------U----U--U--------------AAACA-GA-CAAAUCACUC-U-AAGC-AAAUU--ACA-UUUGAGCAGGG----------UG--UCAUGUUU--U---------AUGU--UACUU--CAGAGAA------------…
>Squirrel monkey	UAG-----GUCUUCUU--CA-U---------G-----------------------------UGUU-C--UUU--CC-U--UUACCCGGU-UGCAAAG-UCUACCUCAUGA-------AAGUACAGGGGAACAGUA-UUUCAUA--A--GCAGU-AGCUGACCU-AGGA-U-UUU-AACUACUAUUGGGGAACUGUGAA--------------------------------------UUU----------------------U----U--U--------------AAUCA-GA-CAAAUCACUC-U-AAGC-AAAUU--ACA-UUUGAGCAGGG----------UG--UCAUGUUU--U---------AUGU--UACUU--CAGAGAA------------…
>Bushbaby	CA--------CUUGUU--AA-U---------G-----------------------------UAUC-G--CUU--UC-U--UUACCCGGU-UGGGACG-UCUACCUCAUGC-------AAGUAUAGGGGAACAGUA-UUUCACA--A--GCAGC-AGCUGACCU-GGUA-U-UUU-AACUACUGUUGAGGAACUGUGAA---------------------------------------UU----------------------U----U--U--------------AAACA-GA-CAAAUCACUC-U-AAGC-AAAUU--ACA-UUUGAUCAGGG----------UG--UCGUGUUU--U---------AUGU--UA-CU--CAGAGAA------------…
>Tree shrew	CA--------CUUCGU--AA-U---------G-----------------------------UAUC-G--UUU--UC-U--UUACCCAGU-UGGGAAG-UCUACCUCAUGC-------AAGUUUAGGGGAACAGUA-UUUCACA--A--AUAUC-AGUUGAUCU-GGGA-U-UUU-AACUACUGUUGAGGAACUGUGAA--------------------------------------UUU----------------------U----U--U--------------AAACA-GA-CAAAUCACUC-U-AAGC-AAAUU--CCA-UUUGAGCAGGG----------UG--UCAUGUGU--U---------A--A--CAUUU--CUCAGAG------------…
>Squirrel	UA--------CUUCUU--AA-C---------G-----------------------------UAUC-A--UGU--UC-U--CUACCCAGU-UGGGAAG-UCUACCUCAUGC-------AAGUACAGGGGAACAGUA-UUUCACA--G--ACAGC-AGCUGACCU-GGGA-U-UUU-AACUACUGUUGAGGAACUGUGAA--------------------------------------UUU---------------------UU----U--U--------------AAACA-GA-CAAAUCACUC-U-AAGU-AAAUU--GCA-UUUGAGCAGGG----------UG--UCAUGUUU--U---------AUA---UAAUU--CAGAGAA------------…
>Jerboa	UA--------CUUGUC--AA-C---------G-----------------------------UCUC-A----U--UC-U--CUCCCCGGC-UGGGAAG-UCUACCUCAUGC-------AAGUACAGGGG-ACAGUG--UCCACA--G--AGAGC-AGCUGACC--UGGG-C-UUU-AACUACUGUUAAAGAACUGUGAA--------------------------------------UUU---------------------UU----C--U--------------UAUCA-GA-CAAAUCUC---U-AAGC-AAAUU--ACA-UUUGAGCAGGG----------UG--UGAUGUUU--U---------AUG---UAACC--CGGAGAA------------…
>Vole	U---------CUCGUC--GG-C---------A-----------------------------UU--------U--UC-U--UCACCCGGC-UGGGAAG-UCUACCUCACGC-------AAGCACAGGGAAAUAGUA-UUCUACA--G--AUAGC-AGCUGACC--GGGA-U-UUU-AACUACUCUUGAGGAACUGUGAA--------------------------------------UUU----------------------C----U--U--------------AAUCA-GA-CAAAUCAUUCUU-GAGC-AAAUU--ACA-CUUAAGCAGGG----------UU--UCGUGUUU--U---------AUA---GACU----------------------…
>Chinese hamster	UA--------CUUGUC--AA-C---------G-----------------------------UU--------C--UC-U--UCACCCGGU-UGGGAAG-UCUACCUCACAC-------AAGCACAGGGGAAUAGCA-UUCCACA--G--AGAGC-AGCUGACC--GGGA-U-UCU-AACUACUGCCGAGGAAGUGGGAA--------------------------------------UUU---------------------------U--U--------------AAUCA-GA-CAAAUCACUCUU-AAGC-AAAUU--ACA-UUUAAGCAGGG----------UG--UCAUGUUU--U---------ACA---GACU----------------------…
>Golden hamster	UA--------CUUGUC--AA-C---------C-----------------------------UU--------C--UC-U--UCACCGGGU-UGGGAAG-UCUACCUCACAC-------AAGCACAGGGGAAUGGCA-UUCCACA--G--AGAGC-AGCUGACU--AGGA-U-UCU-AACUACUGCCAAGGAAGUGGGAA--------------------------------------UUU---------------------------U--U--------------AAUCA-GA-UAAAUCACUCUU-AAGC-AGAUU--ACA-UUUAAGCGGGG----------UG--UCAUGUUU--U---------ACA---GACU----------------------…
>Mouse	UA--------CUUGUC--AG-U---------G-----------------------------UU--------C--CC-U--UCACCCGGG-CGGGAAG-UCUACCUCAUGC-------AAGCACAGGGGAAUAGUG-GUCCACA--G--AGAGC-AGCCGGCC--GGGA-U-GUU-AACUACUGCUGAGGAACUGGGAA--------------------------------------GUU----------------------C----U--U--------------AAUUA-GA-CAAAUCACUCUU-AAGC-AAACU--ACA-UUUAAGCAGGG----------UG--UCAUGUUU--U---------AUA---GAAU----------------------…
>Rat	UA---------UUGUC--AG-U---------G-----------------------------UU--------C--UC-U--UCACCCGGC-UGGGGAG-UCUACCUCAUGC-------AAGCACAGGGGAAUAGUG-UUCCACA--G--AGAGC-AGCCGACCG-GGGG-U-UUU-AACUACUGCUGAGGAACUCUGAU--------------------------------------GUU----------------------C----U--U--------------AAUUA-GA-CAAAUCACUCUU-AAGC-AAAUC--UCA-UUUAAGCAGGG----------UG--UCAUGUUU--U---------GUA---GAAU----------------------…
>Mole-rat	UC--------CUUCUU--AA-U---------G-----------------------------UAUU-G--UUU--UC-C--CUACCUGAU-UGGGAAG-UCUACCUCAUGC-------AAGUACAGGGAAACAGCA-UUUCACA--G--AUAGC-AGCUGACCU-GAGA-U-UUC-AACUACUGUUGAGGAACUGUGGA----------------------------------UUUUUUU----------------------U----U--U--------------UAACA-GA-CAAAUCACUA-U-AAGC-AAAUU--ACA-UUUGAGCAGGU----------UG--UCAUAUUU--------------------------------------------…
>Guinea pig	CC--------CUGCUU-----C---------C-----------------------------UGCU-G--CGU--UC-U--CCUCCCGGC-UGGGAGG-UCUACCUCGUGC-------AAGUGCAGGGAAGCAGCA--UUCAGA--G--AGAGC-AG----CCU-GGGA-UGUUU-AACUGCUG-UGAGAAAUUGUGGA--------------------------------------UUU----------------------U----U------------------AACA-GA-CAAAUCACUC-U-AAGC-AAAUU--GCA-UUUGAACAAGU----------UG--UCAUGUUUUGU---------GUG---UAAUU--CAGAGAC------------…
>Chinchilla	UC--------CUUCUU--AA-C---------A-----------------------------UACU-G--UUU--UC-C--CUACCUGGU-UGGGAAG-UCUACCUCAUGC-------AAGUACAGGGAAACAGUA-UUUCACA--G--AUAGC-AGCUGACCU-GGAA-UUUUU-AACUACUGUUGAGGAACUGUGGA-------------------------------------UUUU----------------------U----U--U--------------AAACA-GA-CAAAUCACUC-U-AAGC-AAAUU--ACA-UUUGAGCAAGU----------UG--UCGUGUUU--U---------AUG---UAAUU--UAGAGAA------------…
>Brush-tailed rat	UU--------CUUAUU--AA-U---------G-----------------------------UAUU-G--UUU--UC-C--CUACCUGGU-UGGGAAU-UCUACCUCAUGC-------AAGUACAGGAAAACGGUA-UUUCACA--G--AUAGC-AGCUGACCU-GGGA-CUUUU-AACUACUGCUGAGGAACUGUGGA--------------------------------------UUU----------------------C----U--U--------------AAACA-GA-CAAAUCACUC-U-AAGC-AAAUU--ACA-UUUGAGCAAGU----------UG--UCAUGUUU--C---------AUG---UAAUU--CA-----------------…
>Rabbit	CC--------CUUGCU--AG-U---------G-----------------------------UCUC-A--UGU--UC-U--UUACCCGGU-UGGGAAG-UCUACCUCACGC-------ACGCACAGGGGAACCGUA-UUUCACC--A--ACAGC-AGCUGGCCU-GGGA-U-GUU-AACUACUGUUGAAGAACUGUGAA--------------------------------------UUU----------------------U----U--A--------------AAACA-GA-CAAAUCACUC-U-AAGC-AAAUU--ACA-CUUGAGCAGGG----------UG--UCCCGUUU--U---------ACA---UUAUU--CAGAGAA------------…
>Pika	CC--------CUUGCU--AG-U---------G-----------------------------UCUU-G--CGU--UG-U--GUACCUGGU-UGGGAAG-UCUACCUCAUGC-------ACACACA-GGGAACAGUA-UUUCACC--A--AUAGC-AGCUGGCCU-GGGAUU-UUU-AACUACUGUUGAGGAACUGUGAA--------------------------------------UUU----------------------U----U--A--------------AAACA-GA-CAAAUCACUC-U-AAGC-AAAUU--GUA-UUUGAGCAGGG----------UG--UCUUGUUU--U---------AUG---UUACU--CAGACUA------------…
>Pig	CCC-----UUCUUCUU--AG-C---------G-----------------------------UGUC-G--UUU--UC-U--CUCCCUGGU-UGGGACG-UCUACCUCAUGC-------GAGUACAGGGGAACAGUA-UUUCACA--A--GAAGC-AGCUGACCU-GGGA-U-UUU-AACUACUGUUGAGGAACUGUGAA-------------------------------------UUUU----------------------U----U--U--------------AAACA-GA-CAAAUCACUC-U-AAGC-AAAUU-AACC-UUUGAGCAGGG----------UG--UCGUGUUG--U---------AUG---UGACU--CAGAGGA------------…
>Alpaca	CCC-----UUCUCCUU--AA-C---------G-----------------------------CAUC-C--UUU--UC-U--CUCCCCAGU-UGGGAAG-UCUACCUCAUGC-------AAGUACAGGGGAACAGUA-UUUCACA--A--ACAGC-AGCUGACCU-GGGA-U-UUU-AACUACUGUUGAGGAACUGUGAA-------------------------------------UUUC----------------------U----G--U--------------AAACA-GA-CAAAUCACUC-U-AAGC-AAAUG--ACC-UUUGAGCAGGG----------UG--UCCUGUUU--U---------ACG---UUACUCGCAGAAAA------------…
>Camel	CCC-----UUCUCCUU--AA-C---------G-----------------------------CAUC-C--UUU--UC-U--CUCCCCAGU-UGGGAAG-UCUACCUCAUGC-------AAGUACAGGGGAACAGUA-UUUCACA--A--ACAGC-AGCUGACCU-GGGA-U-UUU-AACUACUGUUGAGGAACUGUGAA-------------------------------------UUUC----------------------U----G--U--------------AAACA-GA-CAAAUCACUC-U-AAGC-AAAUG--ACC-UUUGAGCAGGG----------UG--UCCUGUUU--U---------ACG---UUACUCGCAGAGAA------------…
>Dolphin	CCC-----UUUUUCUU--AA-C---------G----------------------------UUAUC-G--UUU--UC-U--CUCCCCGGU-UGGGAAG-UCUACCUCAUGC-------AAAUACAGGGGAACAGUA-UUUCACA--A--ACAGC-AGCUGACCU-GGGAUU-UUU-AACUACUGUUGAGGAACUGUGAA-------------------------------------UUUU----------------------U----U--U--------------AAACA-GA-CAAAUCACUC-U-AAGC-AAAUU--ACC-UUUGAGCAGGG----------UG--UCAUGUGU--C---------AUG---UGACU--CAGAGGA------------…
>Whale	CCC-----UUUUUCUU--AA-C---------A----------------------------UUAUC-G--UUU--UC-U--CUCCCCGGU-UGGGAAG-UCUACCUCAUGC-------AAAUACAGGGGAACAGUA-UUUCACA--A--ACAGC-AGCUGACCU-GGGAUU-UUU-AACUACUGUUGAGGAACUGUGAA-------------------------------------UUUU----------------------U----U--U--------------AAACA-GA-CAAAUCACUC-U-AAGC-AAAUU--ACC-UUUGAGCAGGG----------UG--UCAUGUGU--C---------AUG---UGACU--CAGAGGA------------…
>Antelope	CCC-------UUCCUU--AA-C---------G-----------------------------UAUC-A--UUU--UC-U--CUCCCCGGU-UGGGAAG-UCUACCUCAUGC-------AAAUUCAGGGGAACAGUA-UUUCACA--U--ACAGC-AGCUGACCU-GGGAUU-UUU-AACUACUGUUGAGGAACUGUGAA-------------------------------------UGUU----------------------U----U--U--------------AAACA-GA-CAAAUCA--C-U-AAGC-AAAUU--ACC-UUGGAGCAGGG----------UG--UC------------------AUG---UGACU--CAGAGAA------------…
>Cow	CCC-------UUCUUU--AA-C---------G-----------------------------UAUC-A--UUU--UC-U--CUCCCCGGU-UGGGAAG-UCUACCUCAUGC-------AAAUUCAGGGGAACAGUA-UUUCACA--U--ACAGC-AGCUGACCU-GGGAUU-UUU-AACUACUGUUGAGGAACUGUGAA-------------------------------------UGUU----------------------U----U--U--------------AAACA-GA-CAAAUCACUC-U-AAGC-AAAUU--ACC-UUGGAGCAGGG----------UG--UCAUGUGU--U---------AUG---UGACU--CAGAGAA------------…
>Sheep	CCU-------UUCCUU--AA-C---------G-----------------------------UAUC-A--UUU--UC-U--CUCCCCGAU-UGGGAAG-UCUACCUCAUGC-------AAAUUCAGGGGAACAGUA-UUUCACA--U--AUAGC-AGCUGACCU-GGGAUU-UUU-AACUACUGUUGAGGAACUGUGAA-------------------------------------UGUU----------------------U----U--U--------------AAACA-GA-CAAAUCACUC-U-AAGC-AAAUU--ACC-UUGGAGCAGGG----------UG--UCAUGUGU--U---------AUG---UGACU--CAGAGAA------------…
>Goat	CCC-------UUCCUU--AA-C---------G-----------------------------UAUC-A--UUU--UC-U--CUCCCCGGU-UGGGAAG-UCUACCUCAUGC-------AUAUUCAGGGGAACAGUA-UUUCACA--U--ACAGC-AGCUGACCU-GGGAUU-UUU-AACUACUGUUGAGGAACUGUGAA-------------------------------------UGUU----------------------U----U--U--------------AAACA-GA-CAAAUCACUC-U-AAGC-AAAUU--ACC-UUGGAGCAGGG----------UG--UCAUGUGU--U---------AUG---UGACU--CAGAGAA------------…
>Horse	CCC-----UUCUUCUU--AG-C---------G-----------------------------UAUC-G--UGU--UC-U--CUCCCCAGU-UGGGAAG-UCUACCUCAUGC-------AAGUACAGGGGGACAGUA-UUUCACA--A--GCAGC-AGCUGACCU-GGCAUU-UU--AACUACUGUUGAGGAACUGUGAA-------------------------------------UUUU----------------------U----U--U--------------AAACA-GA-CAAAUCACUC-U-AAGC-AAAUU--ACA-CUCGAGCAGGG----------UG--UC-UGUUU--U---------AUG---UCACC--CAGAGAA------------…
>Rhinoceros	CCC-----UUCUUGUU--AA-U---------G-----------------------------UAUC-G--UUU--UC-U--UUCCCCAGU-UGGGAAG-UCUACCUCAUGC-------AAGUACAGGGGAACAGUA-UUUCACA--A--ACAGC-AGCUGACCU-GGGAUU-UU--AACUACUGUUGAGGAACUGUGAA-------------------------------------UUUU----------------------U----U--U--------------AAACA-GA-CAAAUCACUC-U-AAGC-AAGUU--ACA-UUUGAGCAGGG----------UG--UUAUGUUU--U---------AUG---UUACG--C--AGAA------------…
>Cat	CCC-----UCCUUCUG--AAAU---------G----------------------------UUACC-G--UUU--UC-U--UUCCCCAGU-UGGGAAG-UCUACCUCAUGC-------AAGUACAGGGGAACAGUA-UUUCAC---A--GCAGC-AGCUGAUUU-GGGAUU-UUU-AACUACUGUUGAGGAACUGUGAA-------------------------------------UUUU----------------------U----U--U--------------AAACA-GA-CAAAUCACUC-U-AAGC-AAAUU--ACA-UUUGAGCAGGG----------UG--UCAUGUUU--U---------AUG---UGACU--CAGAGAA------------…
>Dog	CGC-----UUCCUCUU--CAGU---------G-----------------------------GAUC-G--CUU--UC-U--UGCCCCGGU-UGGGAAG-UCUACCUCAUGC-------AAGUACAGGGGAGCAGUA-UUUCAC---A--GCAGC-AGCUGACUU-GGGAUU-UUUAAACUACUGUUAAGGAACUGUGAA-AUUUUUUGGGUUUUUUUUUGUUUUUUGUUUUUUAUUUUUU----------------------U----U--U--------------AAACA-GA-CAAAUCACUC-UAAAGC-AAAUU--ACA-UUGGAGCAGGG----------UG--UCAUGUGU--G---------AUG---UCCUU--CCGAGGA------------…
>Ferret	UGC-----UUCUUCCU--AAGU---------G-----------------------------UAUC-A--UUU--UC-U--UUCCCCGGU-UGGGAAG-UCUACCUCAUGC-------AAGUACAGGGGAGCAGUA-UUUCAC---A--GCAGC-AGCUGACUU-GGGAUU-UUU-AACUACUGUUGAGGAACUGUGAA-------------------------------------UUUU----------------------U----U--U--------------AAACA-GA-CAAAUCACUC-U-AAGC-AAAUU--ACA-UUUGAGCAGGG----------UG--UCAUGUUU--U---------AUG---UUAUU--CAGAGAA------------…
>Panda	UGC-----UUCUUCCU--AA-----------G-----------------------------UAUC-A--UUU--UC-U--UUCCCCGGA-UGGGAUG-UCUACCUCAUGC-------AAGUACAGGGGAGCAGUA-UUUCAC---A--GCAGC-AGCUGACUU-GGGAUU-UUU-AACUACUGUUGAGGAACUGUGAA-------------------------------------UUUU----------------------U----U--U--------------AAACA-GA-CAAAUCACUC-U-AAGC-AAAUU--ACA-UUUGAGCAGGG----------UG--UCAUGUUU--U---------GCG---UUAUU--CAGAGAA------------…
>Walrus	CGC-----UUCUUCCU--AA-U---------G-----------------------------UAUC-G--UUU--UC-U--UUCCCCGGU-UGGGAAG-UCUACCUCAUGC-------AAGUACAGGGGAGCAGUA-UUUCAC---A--GCAGC-AGCUGACUG-GGGAUU-UUU-AACUACUGUUGAGGAACUGUGAA-------------------------------------UUUU----------------------U----U--U--------------AAACA-GA-CAAAUCACUC-U-AAGC-AAAUU--ACA-UUUGAGCAGGG----------UG--UCAUGUUU--U---------AUG---UUAUU--CAGAGAA------------…
>Seal	CGC-----UUCUUCCU--AA-U---------G-----------------------------UAUC-G--UUU--UC-U--UUCCCCGGU-UGGGAAG-UCUACCUCAUGC-------AAGUACAGGGGAGCAGUA-UUUCAC---A--GCAGC-AGCUGACUG-GGGAUU-UUU-AACUACUGUUGAGGAACUGUGAA-------------------------------------UUUU----------------------U----U--U--------------AAACA-GA-CAAAUCACUC-U-AAGC-AAAUU--ACA-UUUGAGCAGGG----------UG--UCAUGUUU--U---------AUG---UUAUC--CAGAGAA------------…
>Flying-fox	CCC-----CUCUUCUU--AA-U---------G-----------------------------UGUC-A--UUU--UC-U--UUCCCCGGU-UGGGAAG-UCUACCUCAUGC-------AAGUACAGGAGAACAGUA-UUUCACA--A--AUAGC-AGCUGACCU-GGGAUU-UUU-AACUACUGUUGAGGAACUGUGAA-------------------------------------UUUU----------------------U----U--U--------------AAACA-GA-CAAAUCACUC-U-AAGC-AAAUU--ACA-UUUGAGCAGGG----------UG--UCAUGUUU--U---------AUG---UUAUU--CAGAGAA------------…
>Megabat	CCC-----CUCUUCUU--AA-U---------G-----------------------------UGUC-A--UUU--UC-U--UUCCCCGGU-UGGGAAG-UCUACCUCAUGC-------AAGUACAGGAGAACAGUA-UUUCACA--A--AUAGC-AGCUGACCU-GGGAUU-UUU-AACUACUGUUGAGGAACUGUGAA-------------------------------------UUUU----------------------U----U--U--------------AAACA-GA-CAAAUCACUC-U-AAGC-AAAUU--ACAUUUUGAGCAGGG----------UG--UCAUGUUU--U---------AUG---UUAUU--CAGAGAA------------…
>Myotis bat	CCC-----UUCUUCUU--AA-U---------G-----------------------------UAUC-G--CUU--UC-U--CUCCCCGGU-UGGGAAG-UCUACCUCAUGC-------AAGCAUAGGGGAACAGUA-UUUCACA--A--ACUGC-AGCUGACCU-GGGAUU-UUU-AACUACUGUUGAGGAACUGUGAA--------------------------------------UUU----------------------U----U--U--------------AAACA-GA-CAAAUCACUC-U-AAGC-AAAUU--ACA-UUGGAGCAGGG----------UG--UCAUGUUU--G---------AUG---UAAUU--CAGAGAA------------…
>Microbat	CCC-----UUCUUCUU--AA-U---------G-----------------------------UAUC-G--UUU--UC-U--CUCCCCGGU-UGGGAAG-UCUACCUCAUGC-------AAGGAUAGGGGAACAGUA-UUUCACA--A--ACAGC-AGCUGACCU-GGGAUU-UUU-AACUACUGUUGAGGAACUGUGAA-------------------------------------UUUU----------------------U----U--U--------------AAACA-GA-CAAAUCACUC-U-AAGC-AAAUU--ACA-UUGGAGCAGGG----------UG--UCAUGUUU--G---------AUG---UAAUU--CAGAGAA------------…
>Brown bat	CCC-----UUCUUCUU--AA-U---------G-----------------------------GAUC-G--UUU--UC-U--UUCCCCGGU-UGGGAAG-UCUACCUCAUGC-------AAGGAUAGGGGAACAGUA-UUUCACA--A--ACAGC-AGCUGACCU-GGGAUU-UUU-AACUACUGUUGAGGAGCUGUGAA-------------------------------------UUUU----------------------U----C--U--------------AAACA-GA-CAAAUCACUC-U-AAGC-AAAUU--ACA-UUGGAGCAGGG----------UG--UCAUGUUU--G---------AUG---UAAUU--CAGAGAA------------…
>Hedgehog	CCC-----UUCUCCUG--AC-C---------G-----------------------------UAUC-A--UCU--UC-U--CUCCUCAAA-UGGGAUG-UCUACCUCAUGC-------GAGUACAGUGGAUUAGUA-UUUCAUA--A--ACAAC-AGCUGACCU-GGGA-G-UUU-AACUACUGUUGAGGAACUGUGAU----------------------------------UUUUUUU----------------------U----U--UUUUUUUUUUAAAGAAAACA-GA-CGAAUCACUC-U-AAGC-AAAUU--ACA-CGUGAGCAGGU----------UG--UCAUGUUU--U---------CUG---UUAUU--CAGAGAA------------…
>Shrew	CCC-----UUCUC-----AA-C---------C-----------------------------UACC-G--UUU--UC-U--UUCCCCAGU-UGGGAAG-UCUACCUCAUGC-------AAGUACAGGGGAACAGUA-UUUCAUA--A--ACAGC-AGCUGACCU-GGGA-U-UUU-AACUACUGUUGAGGAGCUGUGAA----------------------------------AUUUUUU----------------------U----U--U--------------UUAAA-GA-CAAAUCACUC-U-AAGC-AAAUU--ACA-CUUGAGCAGGG----------UG--UCAUGUUU--U---------AGG---UUAUU--CAGAGAG------------…
>Star-nosed mole	CGC-----UUCGU-----AA-U---------G-----------------------------UA------UUG--UC-U--UUCCCGAGU-UGGGAAG-UCUACCUCAUGC-------AAGUACAGGGGAACAGUA-UUUCACA--A--ACAGC-AGCGGACCU-GACA-U-UUU-AACUACUGUUGAAGAACUGUGAA------------------------------------UGUUU----------------------U----U--U--------------AAACA-GA-CAAAUCACUC-U-AAGC-AAAAC--ACA-UUCGAGCAGGG----------UG--UCAUGUUU--U---------AUG---UUAUU--CAGUGAA------------…
>Elephant	CA--------CUUCUU--AA-U---------G-----------------------------UAUC-A--UUU--UC-U--UUACCCAGU-UGGGAAG-UCUACCUCAUGC-------AAGUACAGGGGAACAGUA-UUUCACG--U--AUAGC-AUCUGACCU-GGAA-U-UUU-AACUACUGUUGAGGAACUGUGAA-------------------------------------UUUU----------------------U----U--U--------------AAACA-GA-CAAAUCACUC-U-AAGC-AAAUU--ACC-UUUGAGCAGGG----------UG--UUGUGUUU--U---------AUG---UUAUU--CAGAAAA------------…
>Cape shrew	CA--------CUUUUU--AA-G---------A-----------------------------UAGU-G--UUU--UC-U--UUACCCAUU-UGCGAAG-UCUACCUCAUGC-------ACGUACAGGGGAGCAGUA-UUUCACA--A--ACCAC-AUCUGUCCU-GGGAUU-UUU-AACUACUGUUGAGGAACUGUGAA-------------------------------------UUUU----------------------U----UAAA--------------AAACA-GA-CAAAUCACUC-U-AAGA-AAAUG--ACC-UUUGAGUAAGG----------UG--UUGCGUUU--U---------AUG---UUAUU--CAGAGAA------------…
>Manatee	CA--------CUUCUU--AA-U---------G-----------------------------UAUC-A--UUU--UC-U--UUACCCAGU-UGGGAAG-UCUACCUCAUGC-------AAGUACAGGGGAACAGUA-UUUCACA--C--ACAGC-AUCUGACCU-GGAA-U-UUU-AACUACUGUUGAGGAACUGUGAA-------------------------------------UUUU----------------------U----U--U--------------AAACA-GA-CAAAUCACUC-U-AAGC-AAAUU--ACC-UUUGAGCAGGG----------UG--UCAUGUUU--U---------AUG---UUAUU--CAGAAAA------------…
>Cape golden mole	CA--------CUUCUU--AA-U---------A-----------------------------UAUC-A--UUU--UC-U--UUACCCAGU-UGAGAAG-UCUACCUCAUGC-------AAGUACAGGGGAACAGUA-UUUCACA--A--ACAGC-AUCUGACCU-GGAA-U-UUU-AACUACUGUUGAGGAACUGUGAA-------------------------------------UUUU----------------------U----A--A--------------AAACA-GA-CAAAUCACUC-U-AAGC-AAAUU--ACC-UUUGAGCAGGG----------UG--UCGUGUUU--U---------AUG---UUGUU--CAGAGAA------------…
>Tenrec	UU--------CUUCGU--AA-C---------A-----------------------------CAUC-A--UUG--UC-U--UUACCCAGU-UGGGAAG-UCUACCUCAUGC-------AAGUACAGGGGAACAGUA-UUUCACA--A--ACAGC-AUCUGGCUU-GGAA-U-UUU-AACUACUGUUGAGGGACUGUGAA-------------------------------------UUUU----------------------UUUAAA--A--------------AAACA-GA-CAAAUCACUC-U-AAGC-AAAUU--ACC-UUCGAGCAAGG----------UGUCUCGUCUUU--U---------AUG---UUAUU--CAGAGAA------------…
>Aardvark	CA--------CUUCUU--AA-U---------A-----------------------------UA-C-G--UUU--UC-U--UCACCCAGU-UGGGAAG-UCUACCUCAUGC-------AAGUACAGGGGAACAGUA-UUUCACA--A--ACAGC-AUCUGACCU-GGAA-U-UUU-AACUACUGUUGAGGAACUGUGAA-------------------------------------UUUU----------------------U----A-AA--------------AAACA-GA-CAAAUCACUC-U-AGAC-AAAUU--ACU-UUUGAGCAGGG----------UG--UUGUGUUU--U---------AUG---UUAUU--CAGAGAA------------…
>Armadillo	CA--------UUUCUU--AC-C---------G-----------------------------UAUC-G--UUU--UC-U--UUACCCAGU-UGGGAAG-UCUACCUCAUGC-------AAGUACAGGGGAACAGUA-UUUCACA--A--ACAGCAAGCUGACCU-GGAA-U-UUU-AACUACUGUUGAGGAACUGUGAA-------------------------------------UUUU----------------------U----U--U--------------AAACA-GA-CAAAUCACUC-U-AAAC-AAAUU--ACA-CUUGAGCAGGG----------UG--CCGUGUUU--U---------AUG---UUACU--CAGCGAA------------…
>Opossum	AGU-----GUUUUCAU--CA-C---------A-----------------------------UACC-AUUUUU--UU-U--UUACCCAGU-UGGGAUG-UCUACCUCAUGC-------AAGUACAGGGGA--AGUAAUUUCACC--A--UCAGC-AGCUGACCU-GGAA-U-UUU-AACUACUGUUGAGGAACUGUGAA---------------------------------GAAAAAAA----------------------U----U--U--------------AAACA-GA-CAAAUCACUC-U-AAGC-AGAUU--AUA-UUUAAGCAGGG----------UG--UCAUGCUU--U---------AUA---UUGUU--GGAAGAAUGAGAGUGAAUC…
>Devil	AGC-----UUUUUUGU--CA-C---------CAUUUUAUUUUUUUAUUUUUUUUUUUAUUUUUUU-A--UUU--UU-U--UUACCCAGU-UGGGAUG-UCUACCUCAUGC-------AAGUACAGGGGA--AGUAAUUUCACC--A--UCAGC-AGCUGACCU-GAAA-U-UUU-GACUACUGUUGAGGAACUGUGAA----------------------------------AUUUUCU----------------------U----U--U--------------AAACA-GA-CAAAUCACUC-U-AAGC-AAAUU--AUA-UUUAAGCAGGG----------UG--UCACGUUU--U---------AUG---UUAUU--GGAAGAAUGAGAGCGAAUA…
>Wallaby	AGC-----UUGUUCAU--CA-C---------A-----------------------------UACC-A--UUU--UU-U--UUACCCAGU-UGGGAUG-UCUACCUCAUGC-------AAGUACAGGGGA--AGUAACUUCACC--A--UCAGC-AGCUGACCU-GGAA-U-UUU-AACUACUGUUGAGGAACUGUGAA----------------------------------AUUUUUU----------------------U----U--U--------------AAACA-GA-CAAAUCACUC-U-AAGC-AAAUU--AUA-UUUAAGCAGGG----------UG--UCAUGUUU--U---------AUG---UUGUU--GGAAGAAUGAGAGCGAAUA…
>Platypus	GAC-----GCCUUCUCCCAG-C---------G-----------------------------GUCC-A--GCU--CC-U--UGACCCGCU-CGGAAUG-UCUACCUCACAC-------AACGACAGGGGAGUG--A-UUUCGCA--C--UCGGC-CGCCGACCC-AGAA---UCU-GACUACUGUUGAGGAACUGUGAA-------------------------------------AUUU----------------------U----C--U--------------AAACG-GAGAAAAUCGCUU-G-AAGC-CAAUU--GCG-UUGGAACAUAGAAACAGAGUCUC--UUCUGUUU--C---------CUG---UCUUU--CA-----------------…
>Saker falcon	AGCA----UUUGUCAU--AA-C---------U-----------------------------UUCC-A--UUU--UC-U--UUAUCCUCU-UGGGAUG-UCUACCUCAUGC-------AAGUACAGGGGAA-AUAA-UUUCAUU--A--UCAGU-AGCUGACCU-GGAA-U-UUU-AACUACUGUUGAGGAACUGUGAA----------------------------------UUUUUUU----------------------C----U--U--------------UAAUA-GA-CAAAUCACUC-C-AAGC-AAAAU--ACA-UUUGAGCAGGG----------UG--CAUUACGU--U-----------------------------------------…
>Peregrine falcon	AGCA----UUUGUCAU--AA-C---------U-----------------------------UUCC-A--UUU--UC-U--UUAUCCUCU-UGGGAUG-UCUACCUCAUGC-------AAGUACAGGGGAA-AUAA-UUUCAUU--A--UCAGU-AGCUGACCU-GGAA-U-UUU-AACUACUGUUGAGGAACUGUGAA----------------------------------UUUUUUU----------------------C----U--U--------------UAAUA-GA-CAAAUCACUC-C-AAGC-AAAAU--ACA-UUUGAGCAGGG----------UG--CAUUACGU--U-----------------------------------------…
>Flycatcher	UGCA----UUUGUCAU--AA-U---------G-----------------------------UUCC-G--UUU--UC-U--UUACCCUCU-CGGGAUG-UCUACCUCAUGC-------AAGUACAGGGGAA-AUAA--UUCAUU--A--UCAGU-AGCUGACCU-GGAA-U-UUU-AACUACUGUUGAGGAACUGUGAAUGUUUUUUUGUUUGU---UUGUUUUUUGGUUUUUUUUUUUU--------------------CCC----U--U--------------UGAUA-GA-CAAAUCACUC-C-AAAC-GAAAU--ACA-UUUGAGCAGGG----------UG--CAUUAUGU--U-----------------------------------------…
>Sparrow	UGCA----UUUUUCAU--AA-U---------G-----------------------------UUCC-G--UUU--UC-U--UUACCCUCU-UGGGAUG-UCUACCUCAUGC-------AAGUACAGGGGAA-AUAA--UUCAUU--A--UCAGU-AGCUGACCU-GGAA-U-UUU-AACUACUGUUGAGGAACUGUGAAUGUUUUG-----------UUGUUUUUUGUUGUUUUUUUUUU----------------------C----U--U--------------UGAUA-GA-CAAAUCACUC-C-AAAC-AAAAU--ACA-UUUGAGCAGGG----------UG--CAUUUUGU--U-----------------------------------------…
>Ground finch	CGCG----UUUUUCAU--AA-U---------G-----------------------------UUCC-G--UUU--UC-U--UUACCCUCU-UGGGAUG-UCUACCUCAUGC-------AAGUACAGGGGAA-AUAA--UUCAUU--A--UCAGU-AGCUGACCU-GGAA-U-UUU-AACUACUGUUGAGGAACUGUGAAUGUUUUGUUGUUUGGUUUUUGUUUUUUUUUUUUUUUUUUUU----------------------C----U--U--------------UGAUA-GA-CAAAUCACUC-C-AAAC-AAAAU--ACA-UUUAAGCAGGG----------UG--CAUUAUGU--U-----------------------------------------…
>Zebra finch	UGCA----UUUUUCAU--AC-U---------G-----------------------------UUCU-G--UUU--UC-U--UUACCCUCU-UGGGAUG-UCUACCUCAUGC-------AAGUACAGGGAAA-AUAA--UUAAUU--A--UCAGU-AGCUGACCU-GGAA-U-UUU-AACUACUGUUGAGGAACUGUGAAUGUUUUGUUGUU------UUGUUGUUGGUUUUUUUUUUUUU----------------------G----U--U--------------UGAUA-GA-CAAAUCACUC-C-AAAC-AAAAU--ACA-UCUGAGCAGGG----------UG--CAUUAUGU--U-----------------------------------------…
>Jay	UGCA----GUUGUCAU--AA-U---------G-----------------------------UUCC-G--UUU--UC-U--UUACCCUCU-UGGGAUG-UCUACCUCAUGC-------AAGUACAGGGGAA-AUAA--UUCAUU--A--UCAGU-AGCUGACCU-GGAA-U-UUU-AACUACUGUUGAGGAACUGUGAAUGUUUUUU----------CUGUUGCUU-UUUUUUUUUUUUU----------------------C----U--U--------------UGAUA-GA-CAAAUCACUC-C-AAAC-AAAAU--ACA-UUUGAGCAGGG----------UG--CAUUAUGU--U-----------------------------------------…
>Budgerigar	CGCA----UUUGUCAU--AA-C---------U-----------------------------UUGC-A--UUU--UC-U--UUAUCCUCU-UGGGAUG-UCUACCUCAUGC-------AAGUACAGGGGAA-AUAA-UUUCAUU--A--CCAGU-AGCUGACCU-GGAA-U-UUU-AACUACUGUUGAGGAACUGUGAA--------------------------------UUUUUUUUU----------------------C----U--U--------------UAAUA-GA-CAAAUCACUC-C-AAGC-AAAAU--ACA-UUUGAGCAGGG----------UG--CAUUAUGU--U-----------------------------------------…
>Parrot	CGCA----UUUGUCAU--AA-C---------U-----------------------------UUCC-A--UUU--UC-U--UUAUCCUCU-UGGGAUG-UCUACCUCAUGC-------AAGUACAGGGGAA-AUAA-UUUCAUU--A--CCAAU-AGCUGACCU-GGAU-U-UUU-AACUACUGUUGAGGAACUGUGAA--------------------------------UUUUUUUUU----------------------C----U--U--------------UAAUU-GA-CAAAUCACUC-C-AAGU-AAAAU--ACAUUUUGAGCAGGG----------UG--CAUUACGU--U-----------------------------------------…
>Macaw	CGCA----UUUGUCAU--AA-C---------U-----------------------------UUCA-A--UUU--UC-U--UUAUCCUCU-UGGGAUG-UCUACCUCAUGC-------AAGUACAGGGGAA-AUAA-UUUCAUU--A--CCAGU-AGCUGACCU-GGAU-U-UUU-AACUACUGUUGAGGAACUGUGAA--------------------------------UUUUUUUUU---------------------CC----U--U--------------UAAUA-GA-CAAAUCACUC-C-AAGUAAAAAU--ACA-UUUGAGCAGGG----------UG--CAUUACGU--U-----------------------------------------…
>Pigeon	ACUG----UUUGUCAU--AA-C---------U-----------------------------UUCC-U--UUU--UC-U--UUAUCCUCU-UGGGAUG-UCUACCUCAUGC-------AAGUACAGGGGAA-AUAA-UGUCAUU--A--UCAGU-AGCUGACCU-GGAA-U-UUU-AACUACUGUUGAGGAACUGUGAA---------------------------------UUUUUUUU----------------------C----U--U--------------UGAUA-GA-CAAAUCACUC-C-AAGC-AAAAU--ACA-UUUGAGCAGGG----------UG--CAUUACGU--U-----------------------------------------…
>Duck	AGCA----UUUUUCAU--AA-C---------U-----------------------------UUCC-A--UUU--UC-U--UUAUCCUCU-CGGGAUG-UCUACCUCAUGC-------AAGUACAGGGGAA-AUAA-UUUCAUU--A--UCAGU-AGCUGACCU-GGAA-U-UUU-AACUACUGUUGAGGAACUGUGAA-------------------------------UUUUUUUUUU----------------------C----U--U--------------UAAUA-GA-CAAAUCACUC-C-AAGC-AAAAU--ACA-UUUGAGCAGGG----------UG--CGUUACGU--U-----------------------------------------…
>Chicken	AGCA----UUUUCCAU--AA-C---------U-----------------------------UUCC-A--UUU--UC-U--UUAUCCUCU-UGGGAUG-UCUACCUCAUGC-------AAAUACAGGGGAA-AUAA-UUUCAUU--A--UCAGU-AGCUGAUGU-GGAA-U-UUU-AACUACUGUUGAGGAACUGUGA--------------------------------UUUUUUUUUU----------------------C----U--U--------------UAAUA-GA-CAAAUCACUC-C-AAAC-AAAAU--CCA-UUUGAGCAGGG----------UG--CGUUGCAU--U-----------------------------------------…
>Turkey	AGCA----UUUUCCAU--AA-C---------U-----------------------------UUCC-A--UUU--UC-U--UUAUCCUCU-UGGGAUG-UCUACCUCAUGC-------AAGUACAGGGGAA-AUAA-UUUCAUU--A--UCAGU-AGCUGAUGU-GGAA-U-UUU-AACUACUGUUGAGGAACUGUGAU-------------------------------UUUUUUUUUU----------------------C----U--U--------------UAAUA-GA-CAAAUCACUC-C-AAGC-AAAAU--CCA-UUUGAGCAGGG----------UG--CAUUGCAU--U-----------------------------------------…
>Alligator	CGCA----U----CAU--AA-C---------C-----------------------------UUUC-A--UUU--UC-U--UUACCCACU-UGGGAUG-CCUACCUCAUAC-------AAGUACAGGGGAA-GUAA-UUUCAUU--A--UCGGU-AACUGACCU-GGAA-U-UUU-AACUACUGUUGAGGAACUGUGAA----------------------------------UUUUUUU----------------------U----U--U--------------AAAUA-GA-CAAAUCACUC-C-AAAC-AAGUU--ACA-UUUGAGCAGGG----------UG--UCAUGUGU--U-----------------------------------------…
>Seaturtle	AGC-----UUUGUCGU--AA-C---------C-----------------------------UUUC-A--UUU--UC-U--UUACCCUCU-UGGAAUG-UCUACCUCAUGC-------AAGAACAGGGGAA-GUAA-UUUCACU--A--UCAGU-AGCUGACCU-GAAA-U-UUU-AACUACUGUUGAGGAACUGUGAA---------------------------------UUUAUUUU----------------------U----U--U--------------UAAUA-GA-CAAAUCACUC-C-AAGC-AAAUU--ACA-UUUGAGCAGGG----------UG--UCUUGUGU--U-----------------------------------------…
>Painted turtle	AGC-----UUUGUCAU--AA-C---------C-----------------------------GUUC-A--UUU--UC-U--UUACCCUCU-UGGAAUG-UCUACCUCAUGC-------AAGAACAGGGGAA-GUAA-UUUCACU--A--UCAGU-AGCUGACCU-GAAA-U-UUU-AACUACUGUUGAGGAACUGUGAA-----------------------------UUUUUUUAUUUU----------------------U----U--U--------------UAAUA-GA-CAAAUCACUC-C-AAGC-AAAUU--ACA-UUUGAGCAGGG----------UG--UCUUGUGU--U-----------------------------------------…
>Chinese turtle	AAC-----UUUGUUAU--AA-C---------C-----------------------------UUUCAA--UUU--UC-U--UUACCCUCU-UGGAAUG-UCUACCUCAUGC-------AAGUACAGGGGAA-AUAA-UUUCACU--A--UCAGU-AGCUGACCU-GAAA-U-UUU-AACUACUGUUGA-GAACUGUGAA---------------------------------UUUAUG-U----------------------U----U--U--------------UAAUA-GA-CAAAUCACUC-C-AAGC-AAAUU--ACA-GUUGAGCAGGG----------UG--UCUUGUGU--U-----------------------------------------…
>Spiny turtle	AAC-----UUUGUCAU--AA-C---------C-----------------------------UUUCAA--UUU--UC-U--UUACCCUCU-UGGAAUG-UCUACCUCAUGC-------AAGUACAGGGGAA-AUAA-UUUCACU--A--UCAGU-AGCUGACCU-GAAA-U-UUU-AACUACUGUUGA-GAACUGUGAA---------------------------------UUUAUGUU----------------------U----U--U--------------UAAUA-GA-CAAAUCACUC-C-AAGC-AAAUU--ACA-UUUGAGCAGGG----------UG--UCUUGUGU--U-----------------------------------------…
>Lizard	AGAG----CUU-UCAU--UA-C---------A-----------------------------GCCC-U--UUG--UC-UCCUUACCCUCU-UGGGAUG-UCUACCUCAUUC-------AAGCACAAGGAGC-AUAA-UGCCACU--CGUCUUGC-AGCCAGCCUCAGAU-U-CUU-AACUACUGUUGUAAAACUACAGU-------------------------------CUUUUCCAAA----------------------A----U--G--------------AAACA-GA-CCAGUCGCUC-U-GAGC-AAAUU--UCA-UUUUAGCAUAA----------GA--UAAUAUUU--U-----------------------------------------…
>X. tropicalis	GGC-----UUUGUCCU--GG-U---------G-----------------------------UUUC-C--CUUAAAC-U--UCACCCUUUCUGGGAAGUUCUACCUCAUAC-------AAGUACAGGGGAA-GUCA-UUUCAUU--U--AUCAA-AACUGACCA-GAAA-U-UUU-AACUACUGUUAAAGAACUGUGAA--------------------------------------UUUAAGAAAAAAAAAAAACGAAAUCA----U--G--------------AAAUG-GA-CAAAUCACUC-C-AAGCAAAAUU--AAA-AU---GCAGGG----------UG--UUUUUUUU--U-----------------------------------------…
>Coelacanth	AUGAAAGCUUUAUCAU--AG-CCGUUUAUGAG-----------------------------UUAC-A--UUC--UU-U--GGAUUUGGA-UACAAUG-UCUACCUCAUACCUCAAAAACGCACAGUGGAA-GAGA-UUUCACACGA--GCAAC-AGCU----U-GAAG-U-UUA-AACUACUGUUCA-AAACUGUGAA----------------------------------------G----------------------U----A--U--------------AAGUAUUA-UCAAUCACUC-C-AGGA-AAAUUUAGCA-UUUUU-------------------------------AUGUUACACAUGUGAACAUU--CAGGGUG------------…
